# Supplementary material for: Simulating the Spread of Foot-and-Mouth Disease in Densely Populated Areas as Part of Contingency Plans to Establish the Best Control Options
Source: Pathogens. 2025 Sep 16;14(9):933. doi: 10.3390/pathogens14090933 (PMC12472710; doi:10.3390/pathogens14090933)
Supplement: Supplementary file 1 [file pathogens-14-00933-s001.zip]

Archive with 1 entries (1 files):
- pathogens-3807703-supplementary.pdf
